# Supplementary material for: D4Z4 Hypomethylation in Human Germ Cells
Source: Cells. 2024 Sep 6;13(17):1497. doi: 10.3390/cells13171497 (PMC11394335; doi:10.3390/cells13171497)
Supplement: Supplementary file 1 [file cells-13-01497-s001.zip]

Archive with 1 entries (1 files):
- cells-3139848-supplementary.pdf
